# Supplementary material for: Ionizing Radiation Actively Reshapes Bone Marrow-Derived Extracellular Vesicle MicroRNA Cargo with the Involvement of hnRNP A2b1
Source: Int J Mol Sci. 2026 Jun 18;27(12):5510. doi: 10.3390/ijms27125510 (PMC13299799; doi:10.3390/ijms27125510)
Supplement: Supplementary file 1 [file ijms-27-05510-s001.zip]

Archive with 11 entries (11 files):
- Supplementary figures 1-8m.pdf
- Supplementary Table 1m.pdf
- Supplementary Table 2.pdf
- Supplementary Figure1.jpeg
- Supplementary Figure2.jpeg
- Supplementary Figure3.jpeg
- Supplementary Figure4.jpeg
- Supplementary Figure5.jpeg
- Supplementary Figure6.jpeg
- Supplementary Figure7.jpeg
- Supplementary Figure8.jpeg
